# Supplementary material for: A low‐cost, computer‐controlled robotic flower system for behavioral experiments
Source: Ecol Evol. 2016 Mar 16;6(8):2594–600. doi: 10.1002/ece3.2062 (PMC4798157; doi:10.1002/ece3.2062)
Supplement: Supplementary file 9 — Appendix S1. ZIP package file containing control software, its source code, firmware's sources and user instructions. [file ECE3-6-2594-s009.zip]

Archive with 40 entries (30 files):
- RoboticFlowerSystem/
- RoboticFlowerSystem/ControlApp/
- RoboticFlowerSystem/ControlApp/config.xlsx
- RoboticFlowerSystem/ControlApp/ControlApp-src.zip
- RoboticFlowerSystem/ControlApp/ControlApp.jar
- RoboticFlowerSystem/ControlApp/ControlApp32.cmd
- RoboticFlowerSystem/ControlApp/ControlApp64.cmd
- RoboticFlowerSystem/ControlApp/COPYING
- RoboticFlowerSystem/ControlApp/lib/
- RoboticFlowerSystem/ControlApp/lib/commons-codec-1.5.jar
- RoboticFlowerSystem/ControlApp/lib/commons-logging-1.1.jar
- RoboticFlowerSystem/ControlApp/lib/dom4j-1.6.1.jar
- RoboticFlowerSystem/ControlApp/lib/junit-3.8.1.jar
- RoboticFlowerSystem/ControlApp/lib/log4j-1.2.13.jar
- RoboticFlowerSystem/ControlApp/lib/poi-3.9-20121203.jar
- RoboticFlowerSystem/ControlApp/lib/poi-ooxml-3.9-20121203.jar
- RoboticFlowerSystem/ControlApp/lib/poi-ooxml-schemas-3.9-20121203.jar
- RoboticFlowerSystem/ControlApp/lib/RXTXcomm.jar
- RoboticFlowerSystem/ControlApp/lib/stax-api-1.0.1.jar
- RoboticFlowerSystem/ControlApp/lib/xmlbeans-2.3.0.jar
- RoboticFlowerSystem/ControlApp/log/
- RoboticFlowerSystem/ControlApp/log/serial/
- RoboticFlowerSystem/ControlApp/log/serial/temp.txt
- RoboticFlowerSystem/ControlApp/manual.pdf
- RoboticFlowerSystem/ControlApp/README.TXT
- RoboticFlowerSystem/ControlApp/rxtx32/
- RoboticFlowerSystem/ControlApp/rxtx32/rxtxSerial.dll
- RoboticFlowerSystem/ControlApp/rxtx64/
- RoboticFlowerSystem/ControlApp/rxtx64/rxtxSerial.dll
- RoboticFlowerSystem/ControlApp/Thumbs.db
- RoboticFlowerSystem/DeviceController/
- RoboticFlowerSystem/DeviceController/COPYING
- RoboticFlowerSystem/DeviceController/README.txt
- RoboticFlowerSystem/DeviceController/src/
- RoboticFlowerSystem/DeviceController/src/DeviceController/
- RoboticFlowerSystem/DeviceController/src/DeviceController/commands.h
- RoboticFlowerSystem/DeviceController/src/DeviceController/DeviceController.h
- RoboticFlowerSystem/DeviceController/src/DeviceController/DeviceController.ino
- RoboticFlowerSystem/DeviceController/src/DeviceController/portconfig.h
- RoboticFlowerSystem/README.TXT
