# Supplementary material for: A low‐cost, computer‐controlled robotic flower system for behavioral experiments
Source: Ecol Evol. 2016 Mar 16;6(8):2594–600. doi: 10.1002/ece3.2062 (PMC4798157; doi:10.1002/ece3.2062)
Supplement: Supplementary file 9 — Appendix S1. ZIP package file containing control software, its source code, firmware's sources and user instructions. [file ECE3-6-2594-s009.zip › RoboticFlowerSystem/ControlApp/README.TXT]

Control Application for Robotic Flower System
---------------------------------------------

Version 1.00

Copyright (C) 2015  Erno Kuusela & Juho L�ms�.
Released under GNU General Public License. See the file "COPYING" for more details
about this license or visit http://www.gnu.org/licenses/.

This software uses the following libraries:
 - RXTX (http://rxtx.qbang.org or http://users.frii.com/jarvi/rxtx/)
 - Apache POI (http://poi.apache.org)


Installation
------------

To run this application, following software needs to be installed:
 - Java virtual machine. You can download its installation package from www.java.com.
 - Arduino software, this can be found at www.arduino.cc.

Also, the firmware needs to be transferred to (programmed) the Arduino board. Please refer
to separate instructions to do this.

To install this application, extract the contents of this zip file to a directory where you have read/write permissions.
For example, C:\ControlApp.


Starting the program
--------------------

NOTE: Before starting, connect the control unit's USB cable to computer.

There are two executable batch files in the root directory, ControlApp32.cmd and ControlApp64.cmd. 
If the Java virtual machine installed on your computer is 32-bit version, run the program by double-clicking
"ControlApp32.cmd" file. Otherwise (with 64-bit Java), use the "ControlApp64.cmd".


Connecting to the control unit
------------------------------

After the program has started, you'll need to connect to the control unit. 

To do this, select control unit's COM port from the drop-down list and click "Connect" button. 
If correct port was selected and device works, message "Connected" is displayed in the text box on the right. 

Otherwise, message "Device is not responding" is displayed. This might happen if wrong port 
was selected from the list, or there is some problem with the control unit itself. 

To try another COM port, click "Disconnect" button, select another port and click "Connect" again.
If none of the available ports work, try closing the program, disconnecting and re-connecting the control 
unit's USB cable and then restarting the program.

NOTE: On some computers, opening of the COM port takes long time for some reason (up to 9 seconds, and 
possibly even more). In these cases, the application's connection process may time out (maximum allowed delay
is 12 seconds). If you get the message "Device is not responding", please wait for couple of seconds, then 
click "Command log" tab. If you see a row with green-colored text with message "S:0" or something similar 
(such as "S:2"), the device actually HAS responded correctly. In this case, you can start using the software 
normally.


Using the software
------------------

For further operating instructions, please see file "manual.pdf".
