# Supplementary material for: A low‐cost, computer‐controlled robotic flower system for behavioral experiments
Source: Ecol Evol. 2016 Mar 16;6(8):2594–600. doi: 10.1002/ece3.2062 (PMC4798157; doi:10.1002/ece3.2062)
Supplement: Supplementary file 9 — Appendix S1. ZIP package file containing control software, its source code, firmware's sources and user instructions. [file ECE3-6-2594-s009.zip › RoboticFlowerSystem/DeviceController/README.txt]

Firmware for Robotic Flower System control unit
-----------------------------------------------

Copyright (C) 2015  Erno Kuusela & Juho L�ms�.
Released under GNU General Public License. See the file "COPYING" for more details
about this license or visit http://www.gnu.org/licenses/.


Uploading the firmware to Arduino
---------------------------------

To upload the firmware, Arduino software (ie. the Arduino IDE) needs to be installed.
Installation package can be downloaded from www.arduino.cc.

This software was designed to run on Arduino Mega 2560. The source code is located in
"src\DeviceController" subdirectory.

Perform the following steps to upload the firmware:

1. Install Arduino IDE

2. Connect Arduino Mega 2560 to computer with USB cable

3. Start Arduino IDE

4. From IDE's "Tools" menu, select "Board", and from the submenu,
   select "Arduino Mega or Arduino Mega 2560".

5. Select "Tools" menu again, then select "Processor", and from
   the submenu, select "ATmega2560 (Mega 2560)".

6. Select "Tools" menu, and then "Port". From the submenu, select
   the COM port where Arduino is connected (there may be several options).

7. From "File" menu, select "Open...".

8. In the file selection dialog, go to the directory where you extracted
   this zip file. Go to "src\DeviceController" subdirectory.

9. Select "DeviceController.ino" file and click "Open".

10.A new window should now open, with "DeviceController" tab and three other
   tabs (DeviceController.h, commands.h, portconfig.h).

11.Click "Verify" button on the IDE's toolbar. After a while, you should
   see "Done compiling" text in lower part of the window, with other information
   below it (such as "Sketch uses 14,102 bytes (5%) of program storage space[...]").

12.Click "Upload" button on the IDE's toolbar. After a while "Done uploading"
   text should appear in lower part of the window. The firmware should now be uploaded.

Optional steps to verify that the upload was successful:

13.From "Tools" menu, select "Serial Monitor". A new window should open.

14.In the bottom right corner of the window, there are two drop-down lists.
   From the rightmost, select baud rate "115200". From the left one, select 
   "No line ending".

15.You should see text "S:0" in the large text area. This is a status message sent by
   the firmware. In the small text box on top of the window, type "@1" (without quotes)
   and click "Send" button. The device should respond with three messages (such as "E:12").
   If you see these messages in the text area, the device is responding to commands and 
   works as it should.
