# Supplementary material for: A low‐cost, computer‐controlled robotic flower system for behavioral experiments
Source: Ecol Evol. 2016 Mar 16;6(8):2594–600. doi: 10.1002/ece3.2062 (PMC4798157; doi:10.1002/ece3.2062)
Supplement: Supplementary file 9 — Appendix S1. ZIP package file containing control software, its source code, firmware's sources and user instructions. [file ECE3-6-2594-s009.zip › RoboticFlowerSystem/DeviceController/src/DeviceController/commands.h]

/*
 *  Firmware for Robotic Flower System control unit
 *  Copyright (C) 2015  Erno Kuusela & Juho Lämsä
 *
 *  This program is free software: you can redistribute it and/or modify
 *  it under the terms of the GNU General Public License as published by
 *  the Free Software Foundation, either version 3 of the License, or
 *  (at your option) any later version.
 *
 *  This program is distributed in the hope that it will be useful,
 *  but WITHOUT ANY WARRANTY; without even the implied warranty of
 *  MERCHANTABILITY or FITNESS FOR A PARTICULAR PURPOSE.  See the
 *  GNU General Public License for more details.
 *
 *  You should have received a copy of the GNU General Public License
 *  along with this program.  If not, see <http://www.gnu.org/licenses/>.
 */ 

/*
 * commands.h
 * 
 * List of command words that are used to
 * control device.
 * 
 * Created: 8.10.2013 13:40:13
 *  Author: Erno Kuusela
 */ 


#ifndef COMMANDS_H_
#define COMMANDS_H_

#define CMD_NOP		0			// dummy command, no action needed

#define CMD_STATUS	1			// status query

/*
 * This command tells device to initialize itself.
 * Initialization does following operations:
 * - Each flower's data and status are reset to default values
 * - All servos are attached to corresponding flowers
 * - All servos are driven (sequentially) to 'up' position
 */
#define CMD_INIT				2		

#define CMD_SLOW_REFILL			3	// start refill sequence. Parameters either "a" which refills all units or list of unit numbers separated by semicolon (eg. @3;10;12;13;5)
#define CMD_PARK_DOWN			4	// move all servos to "down" position and hold them there

#define CMD_SENSOR_TEST_ENABLE	5	// enable sensor test mode (only in "ready" state)
#define CMD_SENSOR_TEST_DISABLE	6	// disable sensor test mode

#define CMD_TIME_RESET			7	// reset seconds-counting timer to zero

#define CMD_START				8	// start experiment
#define CMD_STOP				9	// stop experiment, the device goes back to "ready" state

#define CMD_SENSOR_ENABLE		10	// enable specified sensors. Letter "a" as first parameter enables all sensors. 
									// A list of unit numbers as parameters disables specified units (eg. @10;1;3;7;20)
									// If no parameters are given, the device sends back a list of currently enabled sensors (message MSG_ENABLED_SENSORS)
									
#define CMD_SENSOR_DISABLE		11	// Disable specified sensors. A unit with a disabled sensor does not send any data 
									// about visits. Parameters are identical to CMD_SENSOR_ENABLE but sends message MSG_DISABLED_SENSORS
									// in reply to command containing no parameters.
									
#define CMD_SERVO_ENABLE		12	// Enable specified servos. Letter "a" as first parameter enables all servos. 
									// A list of unit numbers as parameters enables specified units (eg. @12;29;10;18;19)
									// If no parameters are given, the device sends back a list of currently enabled servos (message MSG_ENABLED_SERVOS)

#define CMD_SERVO_DISABLE		13	// Disable specified servos. A unit with a disabled servo does not respond to any refill commands.
									// Note that also CMD_PARK_DOWN command does not have effect on disabled servo. However, servo still
									// responds to CMD_DECEPTION_MODE_ENABLE and CMD_DECEPTION_MODE_DISABLE commands and moves to either
									// "up" or "deception up" position when exiting or entering deception mode, respectively.
									// Parameters are identical to CMD_SERVO_ENABLE but sends message MSG_DISABLED_SERVOS
									// in reply to command containing no parameters.

#define CMD_DECEPTION_MODE_ENABLE	14	// Enables deception mode for specified units. When in deception mode, servo responds normally to
										// refill commands, but instead of moving servo arm to fully upward position (60 degrees), the arm
										// stops when 80 degree angle is reached. This causes the nectar cup to be out of reach for the bumblebee.
										// All specified servos are commanded to move servo arm to 80 degree position immediately.
										// A list of unit numbers as parameters enables deception mode for specified units (eg. @14;14;15;16;17;22)
										// Letter "a" as first parameter enables deception mode for all units. If no parameters are
										// given, the device sends back a list of units currently in deception mode (message MSG_DECEPTION_MODE_UNITS)
										
#define CMD_DECEPTION_MODE_DISABLE	15	// Disables deception mode for specified units. This causes the servo arms to be driven immediately
										// to normal "up" position (60 degrees). Parameters are identical to CMD_DECEPTION_MODE_ENABLE but sends
										// message MSG_NORMAL_MODE_UNITS in reply to command containing no parameters.
										
#define CMD_SERVO_FORCE_UP			16	// Forces all servos to "up" position (angle depends on whether the servo is in normal or deception mode)
										// this command affects only servos that are 1) enabled and 2) are parked down (SERVO_STATE_PARK_DOWN)

#define MSG_E_SERIAL_BUFFER_FULL	"E:1"	// input length more than INPUT_BUFFER_SIZE
#define MSG_E_NOT_COMMAND			"E:2"	// data received doesn't start with '@'
#define MSG_E_INVALID_COMMAND		"E:3"	// command word cannot be interpreted
#define MSG_E_COMMAND_TOO_LONG		"E:4"	// command contains more parameters than MAX_COMMAND_SIZE

#define MSG_E_CYCLE_LAG				"E:5;"	// cycle took more than 100 milliseconds to execute, delay as parameter

#define MSG_E_NOT_INITIALIZED		"E:6"	// not initialized yet (ie. servos not attached)

#define MSG_E_SERVO_ALREADY_ACTIVE	"E:7;"	// specified servo(s) already executing some movement, servo number(s) as parameters
#define MSG_E_INVALID_SERVO_NUMBER	"E:8;"	// invalid servo number given

#define MSG_E_CLOCK_OVERFLOW		"E:9"	// seconds-counting clock value exceeded 0xFFFF
#define MSG_E_INVALID_SENSOR_NUMBER	"E:10"	// not a valid sensor number (less than 1 or more than max. units connected)

#define MSG_E_INVALID_STATUS_BIT	"E:11"	// undefined status bit number
#define MSG_E_NO_COMMAND_TERMINATOR	"E:12"

#define MSG_S_NOT_INITIALIZED		"S:0"	// uninitialized state (after boot or reset)
#define MSG_S_INIT					"S:1"	// init in progress
#define MSG_S_READY					"S:2"	// ready state
#define MSG_S_RUNNING				"S:3"	// experiment running

#define MSG_SENSOR_TEST_ENABLED		"ST:1"	// sensor test mode on
#define MSG_SENSOR_TEST_DISABLED	"ST:0"	// sensor test mode off

#define MSG_CYCLE_STATS				"CT;"	// device cycle time statistics
#define MSG_DISABLED_SERVOS			"DS;"	// list of disabled servos
#define MSG_DISABLED_SENSORS		"DE;"	// list of disabled sensors
#define MSG_ENABLED_SERVOS			"ES;"	// list of enabled servos
#define MSG_ENABLED_SENSORS			"EE;"	// list of enabled sensors

#define MSG_DECEPTION_MODE_UNITS	"DM;"	// list of units in deception mode
#define MSG_NORMAL_MODE_UNITS		"NM;"	// list of units in normal mode

#define MSG_SENSOR_TEST_DATA		"TD;"	// sensor test data (in ready state)
#define MSG_SENSOR_DATA				"D;"	// sensor data (in experiment)

#endif /* COMMANDS_H_ */
