# Supplementary material for: A low‐cost, computer‐controlled robotic flower system for behavioral experiments
Source: Ecol Evol. 2016 Mar 16;6(8):2594–600. doi: 10.1002/ece3.2062 (PMC4798157; doi:10.1002/ece3.2062)
Supplement: Supplementary file 9 — Appendix S1. ZIP package file containing control software, its source code, firmware's sources and user instructions. [file ECE3-6-2594-s009.zip › RoboticFlowerSystem/DeviceController/src/DeviceController/DeviceController.h]

/*
 *  Firmware for Robotic Flower System control unit
 *  Copyright (C) 2015  Erno Kuusela & Juho Lämsä
 *
 *  This program is free software: you can redistribute it and/or modify
 *  it under the terms of the GNU General Public License as published by
 *  the Free Software Foundation, either version 3 of the License, or
 *  (at your option) any later version.
 *
 *  This program is distributed in the hope that it will be useful,
 *  but WITHOUT ANY WARRANTY; without even the implied warranty of
 *  MERCHANTABILITY or FITNESS FOR A PARTICULAR PURPOSE.  See the
 *  GNU General Public License for more details.
 *
 *  You should have received a copy of the GNU General Public License
 *  along with this program.  If not, see <http://www.gnu.org/licenses/>.
 */ 

/*
 * DeviceController.h
 *
 * Created: 8.10.2013 12:54:48
 *  Author: Erno Kuusela
 */ 


#ifndef DEVICECONTROLLER_H_
#define DEVICECONTROLLER_H_

#include <Arduino.h>

#define INPUT_BUFFER_SIZE		64
#define MAX_COMMAND_SIZE		32
#define CYCLE_STAT_BUFFER_SIZE	15

#define CYCLE_LENGTH		100

#define STATE_NO_INIT	0
#define STATE_INIT		1
#define STATE_READY		2
#define STATE_RUNNING	3

#define SERVO_ANGLE_UP		60
#define SERVO_ANGLE_DOWN	120
#define SERVO_DECEPTION_UP	80

#define SERVO_STATE_READY			0
#define SERVO_STATE_MOVING_DOWN		1
#define SERVO_STATE_DOWN_HOLD		2
#define SERVO_STATE_MOVING_UP		3
#define SERVO_STATE_PARK_DOWN		4

#define SERVO_DOWN_HOLD_TIMER		10
#define SERVO_QUICK_MOVE_TIMER		5

#define SENSOR_TIMEOUT				30

#define SENSOR_TEST_MODE_OFF		0
#define SENSOR_TEST_MODE_ON			1

#define SENSOR_DISABLE_BIT			0
#define SERVO_DISABLE_BIT			1
#define DECEPTION_MODE_BIT			3

typedef struct flower
{
	uint8_t sensor_pin;
	uint8_t output_pin;
	uint8_t servo_angle;
	uint8_t servo_state;
	uint16_t servo_timer;

	uint8_t sensor_hits;
	uint8_t sensor_cycle_count;
	uint8_t sensor_sec_count;
	uint32_t sensor_start_time; // changed in version 1.02 from uint16_t to uint32_t
	
	uint8_t status_bits;
} flower;


#endif /* DEVICECONTROLLER_H_ */
