# Supplementary material for: A low‐cost, computer‐controlled robotic flower system for behavioral experiments
Source: Ecol Evol. 2016 Mar 16;6(8):2594–600. doi: 10.1002/ece3.2062 (PMC4798157; doi:10.1002/ece3.2062)
Supplement: Supplementary file 9 — Appendix S1. ZIP package file containing control software, its source code, firmware's sources and user instructions. [file ECE3-6-2594-s009.zip › RoboticFlowerSystem/DeviceController/src/DeviceController/DeviceController.ino]

/*
 *  Firmware for Robotic Flower System control unit
 *  Copyright (C) 2015  Erno Kuusela & Juho Lämsä
 *
 *  This program is free software: you can redistribute it and/or modify
 *  it under the terms of the GNU General Public License as published by
 *  the Free Software Foundation, either version 3 of the License, or
 *  (at your option) any later version.
 *
 *  This program is distributed in the hope that it will be useful,
 *  but WITHOUT ANY WARRANTY; without even the implied warranty of
 *  MERCHANTABILITY or FITNESS FOR A PARTICULAR PURPOSE.  See the
 *  GNU General Public License for more details.
 *
 *  You should have received a copy of the GNU General Public License
 *  along with this program.  If not, see <http://www.gnu.org/licenses/>.
 */ 

/* Firmware for Robotic Flower System control unit (using Arduino Mega 2560).
 * 
 * Erno Kuusela
 * erno.kuusela(at)gmail.com
 * University of Oulu
 *
 * Version history:
 * 1.04 - Fixed an issue (incorrect String value assignment)
 *        in sensor_update() which prevented program from compiling 
 *        in Arduino 1.6.3 IDE. 
 * 1.03 - Decreased number of sensor readings required for visit.
 *        Earlier versions needed at least 3 sensor high readings per second.
 *	      In current version this is 1 / sec. 
 * 1.02 - Expanded sensor time variable data types (in flower struct and 
 *		  global timer variable) from unsigned 16-bit to 32-bit unsigned
 *		  integer to prevent clock overflow.
 * 1.01 - Modified servo behavior when starting experiment.
 *		  Now those servos marked as disabled and in parked down
 *		  mode are not forced to "up" position when experiment starts.
 *		  This allows experimenter to park some of the servos down
 *		  for the duration of experiment.
 *		- Added version number.
 * 1.00 - Initial version.
 *
 */
#define __STDC_LIMIT_MACROS
#include <stdlib.h>
#include <string.h>
#include <Servo.h>
#include "portconfig.h"
#include "DeviceController.h"
#include "commands.h"

#define VERSION 1.04

uint8_t device_state = STATE_NO_INIT; // current state we're in - see list of possible states in devicecontroller.h
uint8_t sensor_test_mode = SENSOR_TEST_MODE_OFF; 
flower units[MAX_UNITS]; // array containing all possible units
Servo servos[MAX_UNITS]; // array containing all servos. This must be equal length with units[]

// fixed length buffer for input characters
char input_buffer[INPUT_BUFFER_SIZE];

// buffer for current received command and its parameters
// Number of parameters is fixed, and each element of the array
// contains a pointer to parameter string
char *command[MAX_COMMAND_SIZE];

// fixed number of device cycles per second (10 x 100 ms)
const uint8_t cycles_per_sec = 1000 / CYCLE_LENGTH;
uint8_t cycle_sec_counter = 0;
// changed from uint16_t to uint32_t in version 1.02
uint32_t time = 0; // time elapsed since start of the experiment in seconds

// buffer for storing cpu usage time. Each element of array
// holds time spent doing any useful work per device cycle in milliseconds.
// This is only for statistical purposes
uint8_t cycle_stats[CYCLE_STAT_BUFFER_SIZE];
uint8_t cycle_stats_pos = 0; // current element in buffer we're writing to

// Time spent waiting serial communication to complete, in milliseconds.
// Used only for statistical purposes.
uint16_t serial_delay_loop_time = 0;

// function prototypes
void reset_units( boolean preserve_status );
int read_serial();
void parse_command();
void pre_init_state( int new_data );
void ready_state( int new_data );
void experiment_state( int new_data );
void servo_update();
void sensor_update();
void toggle_sensor_status( int sensor_number, boolean enable );
void _cmd_servo_toggle( boolean enable );
void _cmd_sensor_toggle( boolean enable );

/*
 * Hardware setup function, wich is called on power on
 * or after reset.
 */ 
void setup()
{
	Serial.begin(115200);
	//Serial.begin(38400, SERIAL_8E1);
	reset_units(false);
	// configure device pins
	for( int i=0; i<MAX_UNITS; i++ )
	{
		// set sensor pins as input
		pinMode( units[i].sensor_pin, INPUT );
		
		// enable pull-up resistor for output pin
		pinMode( units[i].output_pin, INPUT );
		digitalWrite( units[i].output_pin, HIGH );
		delay(1);
		
		// set servo output
		pinMode( units[i].output_pin, OUTPUT );
		digitalWrite( units[i].output_pin, LOW );
	}
	// clear buffers and other variables
	for( int i=0; i<INPUT_BUFFER_SIZE; i++ )
		input_buffer[i] = ' ';
	input_buffer[0] = '\0';
	for( int i=0; i<CYCLE_STAT_BUFFER_SIZE; i++ )
		cycle_stats[i] = 0;
	cycle_stats_pos = 0;
	serial_delay_loop_time = 0;
	device_state = STATE_NO_INIT;
	Serial.println( MSG_S_NOT_INITIALIZED );
}

/*
 * Main loop function which is repeatedly called
 * after setup. 
 */
void loop()
{
	int tstart = millis(); // record start time
	int tdelay = 0; 
	int read_bytes = read_serial(); // read serial data and store number of read bytes
	parse_command(); // parse serial data

	// decide what to do based on current device state
	switch( device_state )
	{
		// not initialized or initialization in progress.
		// Jump to pre-init state handler function
		case STATE_NO_INIT:
		case STATE_INIT:  
			pre_init_state( read_bytes );
		break;

		// device in "ready" state
		case STATE_READY:
			ready_state( read_bytes );
			// handle sensor hardware only if test mode enabled
			if( sensor_test_mode == SENSOR_TEST_MODE_ON )
				sensor_update();
			servo_update();
		break;
		
		// running experiment
		case STATE_RUNNING:
			experiment_state( read_bytes );
			sensor_update();
			servo_update();
		break;
	}
	// update timers
	if( cycle_sec_counter++ >= cycles_per_sec )
	{
		cycle_sec_counter = 0;
		if( device_state == STATE_READY || device_state == STATE_RUNNING )
		{
			// Clock overflow not realistically possible from version 1.02 onwards.
			// This data type was expanded from uint16_t to uint32_t.
			// Notice we're comparing against SIGNED int32 maximum even
			// though the data type is unsigned. This is because time value
			// stored in Java master program (which is running on computer we're 
			// connected to) handles 32 bit integers as signed value. 
			// Nevertheless it's only theoretical possibility that 32-bit signed
			// integer would overflow during experiment.
			if( time < INT32_MAX )
				time++;
			else
				Serial.println( MSG_E_CLOCK_OVERFLOW );	
		}
	}
	// calculate delay it took to process this cycle
	tdelay = millis() - tstart;
	if( tdelay >= CYCLE_LENGTH ) 
	{
		// this should never happen - 100 milliseconds should be
		// more than enough for one cycle execution
		Serial.print( MSG_E_CYCLE_LAG );
		Serial.println( tdelay );
	}
	else
		delay( CYCLE_LENGTH - tdelay ); // wait for 100 ms minus time spent processing this cycle
		
	// store cycle time for statistical purposes 	
	if( tdelay > 255 )
		tdelay = 255;
	cycle_stats[cycle_stats_pos] = (uint8_t)tdelay;
	if( ++cycle_stats_pos >= CYCLE_STAT_BUFFER_SIZE )
		cycle_stats_pos = 0;
}

/*
 * Handler function for experiment state. The device is in this
 * state after configuration is set (eg. certain sensors or servos enabled, etc.)
 * and CMD_START command is received in ready state. Device accepts
 * only status, stop, refill and time reset commands in this state.
 *
 * new_data parameter denotes number of bytes read
 * from input buffer. If this value is > 0, there
 * is a command parsed and waiting to be interpeted.
 */
void experiment_state( int new_data )
{
	int cmd;
	if( new_data == 0 ) // no data, skip
		return;
		
	cmd = atoi( command[0] );
	switch( cmd )
	{
		case CMD_NOP:
		break;
		
		case CMD_STATUS:
			_cmd_status();
		break;		
		
		case CMD_SLOW_REFILL:
			_cmd_slow_refill();
		break;		
		
		case CMD_TIME_RESET:
			time = 0;
		break;
		
		case CMD_STOP:
			device_state = STATE_READY;
			Serial.println( MSG_S_READY );
		break;		
	}
}

/*
 * Handler function for ready state. The device is in this
 * state after successful initialization. Device accepts
 * refill and most other commands, but does not send sensor
 * readings in same way as in running (experiment) state.
 * In this state device also accepts maintenance commands
 * (such as CMD_PARK_DOWN).
 *
 * new_data parameter denotes number of bytes read
 * from input buffer. If this value is > 0, there
 * is a command parsed and waiting to be interpeted.
 */
void ready_state( int new_data )
{
	int cmd;
	if( new_data == 0 ) // no data, skip
		return;
		
	cmd = atoi( command[0] );
	switch( cmd )
	{
		case CMD_NOP:
		break;
		
		case CMD_SLOW_REFILL:
			_cmd_slow_refill();
		break;
		
		// park all servo arms down
		case CMD_PARK_DOWN:
			for( int i=0; i<MAX_UNITS; i++ )
				park_down_servo(i);
		break;
		
		// force all non-disabled servos that
		// are in parked down state to "up"
		// position 
		case CMD_SERVO_FORCE_UP:
			for( int i=0; i<MAX_UNITS; i++ )
				force_up_servo(i);		
		break;
		
		case CMD_SENSOR_TEST_ENABLE:
			sensor_test_mode = SENSOR_TEST_MODE_ON;
			Serial.println( MSG_SENSOR_TEST_ENABLED );
		break;
		
		case CMD_SENSOR_TEST_DISABLE:
			sensor_test_mode = SENSOR_TEST_MODE_OFF;
			Serial.println( MSG_SENSOR_TEST_DISABLED );
		break;		
		
		case CMD_STATUS:
			_cmd_status();
		break;
		
		case CMD_TIME_RESET:
			time = 0;
		break;
		
		case CMD_SENSOR_ENABLE:
			_cmd_status_toggle( SENSOR_DISABLE_BIT, true );
		break;

		case CMD_SENSOR_DISABLE:
			_cmd_status_toggle( SENSOR_DISABLE_BIT, false );
		break;

		case CMD_SERVO_ENABLE:
			_cmd_status_toggle( SERVO_DISABLE_BIT, true );
		break;

		case CMD_SERVO_DISABLE:
			_cmd_status_toggle( SERVO_DISABLE_BIT, false );
		break;
		
		case CMD_DECEPTION_MODE_ENABLE:
			_cmd_status_toggle( DECEPTION_MODE_BIT, true );
		break;

		case CMD_DECEPTION_MODE_DISABLE:
			_cmd_status_toggle( DECEPTION_MODE_BIT, false );
		break;
		
		// start experiment
		case CMD_START:
			sensor_test_mode = SENSOR_TEST_MODE_OFF;
			// Move any non-disabled servo to "up" position
			for( int i=0; i<MAX_UNITS; i++ )
			{
				// Added for version 1.01. Skip servos with disable bit set
				if( bitRead(units[i].status_bits, SERVO_DISABLE_BIT ) )
					continue;
				
				units[i].servo_angle = bitRead( units[i].status_bits, DECEPTION_MODE_BIT ) == 1 ? SERVO_DECEPTION_UP : SERVO_ANGLE_UP;
				if( servos[i].read() != units[i].servo_angle )
				{
					// servo has to be attached before we can move servo arm to new position
					if( !servos[i].attached() )
						servos[i].attach( units[i].output_pin );
					servos[i].write( units[i].servo_angle );
					if( units[i].servo_state == SERVO_STATE_READY )
						units[i].servo_timer = SERVO_QUICK_MOVE_TIMER;
				}
			}
			reset_units(true); // reset unit (flower) data but preserve status bits
			time = 0;
			cycle_sec_counter = 0;
			device_state = STATE_RUNNING;
			Serial.println( MSG_S_RUNNING );
		break;
	}
}

/* 
 * Handler function for pre-init state (ie. after
 * reset or power-up). When device is in states
 * STATE_INIT or STATE_NO_INIT, this function is called
 * once every cycle. 
 *
 * This function's main task is to listen CMD_INIT
 * command which initializes the device. Initialization
 * resets all flower data and attaches servos to output pins.
 * Finally all servos are sequentially (one per cycle) driven 
 * to "up" positions.
 *
 * new_data parameter denotes number of bytes read
 * from input buffer. If this value is > 0, there
 * is a command parsed and waiting to be interpeted.
 *
 */
void pre_init_state( int new_data )
{
	static int current_command = CMD_NOP;
	static int current_servo = 0;
	
	// accept command only if in idle
	if( new_data > 0 && current_command == CMD_NOP )
	{
		int cmd = atoi( command[0] );
		if( cmd == CMD_INIT ) // only init command is valid in this state
		{
			current_command = CMD_INIT;
			current_servo = 0;
			device_state = STATE_INIT; // chance state from uninitialized to initializing
			reset_units(false);
			Serial.println( MSG_S_INIT );
		}
		else if( cmd == CMD_STATUS )
		{
			_cmd_status();
		}
		else if( cmd != CMD_NOP ) // print error message if wrong command
		{
			Serial.print( MSG_E_NOT_INITIALIZED );
		}
	}
	
	// initialization going on
	if( current_command == CMD_INIT )
	{
		// attach servo and set its angle to default
		servos[current_servo].attach( units[current_servo].output_pin );
		servos[current_servo].write( units[current_servo].servo_angle );
		// set timer to count down 500 milliseconds. Once in
		// "ready" state, all servos are detached after this delay has
		// passed
		units[current_servo].servo_timer = SERVO_QUICK_MOVE_TIMER;
		// all servos initialized, set state to "ready"
		if( ++current_servo >= MAX_UNITS )
		{
			current_servo = 0;
			current_command = CMD_NOP;
			device_state = STATE_READY;
			sensor_test_mode = SENSOR_TEST_MODE_OFF;
			Serial.println( MSG_S_READY );
		}
	}
}

/*
 * Reads every non-disabled sensor and keeps a record
 * of visits to every flower. Visit length and time (ie. 
 * when first detection occurred) are determined by 
 * one second accuracy. 
 *
 * Visits to flowers are interpreted in following way:
 * When sensor first time reads high value, a timer is started. 
 * This timer timer is incremented at every cycle, and is zeroed
 * after it reaches 10 (ie. after one second).
 * System time is also stored in sensor_start_time variable at first
 * high reading.
 * For each cycle sensor_hits counter is incremented by one per
 * each high sensor value.
 * Every time when the timer reaches value 10 sensor_hits value
 * is examined. If it has value greater than 0 (ie. at least one
 * "high" reading per second) sensor_sec_count variable is incremented
 * by one. If the value is 0, visit is determined to be ended:
 * sensor_start_time and sensor_sec_count is sent over serial communications.
 *
 * This logic is same for sensor test mode and in actual experiment
 * 
 */
void sensor_update()
{
	String output = "";
	for( int i=0; i<MAX_UNITS; i++ )
	{
		// skip disabled sensors
		if( bitRead( units[i].status_bits, SENSOR_DISABLE_BIT ) == 1 )
			continue;
		
		// read value
		int input = digitalRead( units[i].sensor_pin );
		if( input == HIGH )
		{
			// first reading, store start time
			if( units[i].sensor_hits == 0 && units[i].sensor_sec_count == 0 ) 
			{
				units[i].sensor_start_time = time + (cycle_sec_counter >= 4 ? 1 : 0); // round to nearest full second
			}
			units[i].sensor_hits++; // increment hit counter
			units[i].sensor_cycle_count++; // increment cycle counter
		}
		else
		{
			// increment cycle counter only if a visit is in progress (indicated by
			// nonzero hit counter and second counter values)
			if( units[i].sensor_hits > 0 || units[i].sensor_sec_count > 0 )
				units[i].sensor_cycle_count++;
		}
		
		// cycle counter reached full second
		if( units[i].sensor_cycle_count >= cycles_per_sec )
		{
			// reset cycle counter
			units[i].sensor_cycle_count = 0;
			// more than 0 high readings per this second is interpreted
			// as ongoing visit
			if( units[i].sensor_hits > 0 ) 
			{
				// increment seconds counter, but avoid overflowing.
				// unsigned 8 bit counter allows only 4.2 minutes
				// long visits
				if( units[i].sensor_sec_count < 0xFF )
					units[i].sensor_sec_count++;
			}
			else
			{
				// visit lasted at least for one second
				if( units[i].sensor_sec_count > 0 )
				{
					// in test mode send readings one by one
					if( device_state == STATE_READY && sensor_test_mode == SENSOR_TEST_MODE_ON )
					{
						Serial.print( MSG_SENSOR_TEST_DATA );
						Serial.print( i+1, HEX ); // Sensor numbers start from 1 in serial communication (instead of 0)
						Serial.print( ";" );
						Serial.print( units[i].sensor_start_time, HEX );
						Serial.print( ";" );
						Serial.println( units[i].sensor_sec_count, HEX );
					}
					else if( device_state == STATE_RUNNING ) // experiment running, concatenate readings to output buffer
					{
						if( output.length() == 0 )
							output += String( MSG_SENSOR_DATA );
						else
							output += ";";
						
						// sensor numbering starts from 1
						output += String(i+1, HEX) + ";" + String(units[i].sensor_start_time, HEX) + ";" + String(units[i].sensor_sec_count, HEX);
					}
				}
				// reset variables for new visit
				units[i].sensor_sec_count = 0;
				units[i].sensor_start_time = 0;
			}
			units[i].sensor_hits = 0;
		}
	}
	if( output.length() > 0 )
	{
		Serial.println( output );
	}
}

void toggle_sensor_status( int sensor_number, boolean enable )
{
	if( sensor_number < 0 || sensor_number >= MAX_UNITS )
	{
		Serial.print( MSG_E_INVALID_SENSOR_NUMBER );
		Serial.println( sensor_number+1 );
		return;
	}
	if( enable )
		bitClear( units[sensor_number].status_bits, SENSOR_DISABLE_BIT );
	else
		bitSet( units[sensor_number].status_bits, SENSOR_DISABLE_BIT );
}

void toggle_servo_status( int servo_number, boolean enable )
{
	if( servo_number < 0 || servo_number >= MAX_UNITS )
	{
		Serial.print( MSG_E_INVALID_SERVO_NUMBER );
		Serial.println( servo_number+1 );
		return;
	}
	if( enable )
		bitClear( units[servo_number].status_bits, SERVO_DISABLE_BIT );
	else
		bitSet( units[servo_number].status_bits, SERVO_DISABLE_BIT );
}

void toggle_deception_mode( int unit_number, boolean enable )
{
	if( unit_number < 0 || unit_number >= MAX_UNITS )
	{
		Serial.print( MSG_E_INVALID_SERVO_NUMBER );
		Serial.println( unit_number+1 );
		return;
	}
	if( enable )
	{
		bitSet( units[unit_number].status_bits, DECEPTION_MODE_BIT );
		if( units[unit_number].servo_state == SERVO_STATE_READY )
			units[unit_number].servo_angle = SERVO_DECEPTION_UP;
	}
	else
	{
		bitClear( units[unit_number].status_bits, DECEPTION_MODE_BIT );
		if( units[unit_number].servo_state == SERVO_STATE_READY )
			units[unit_number].servo_angle = SERVO_ANGLE_UP;
	}
	// servo has to be attached before we can move servo arm to new position
	if( !servos[unit_number].attached() )
		servos[unit_number].attach( units[unit_number].output_pin );	
	
	if( units[unit_number].servo_state == SERVO_STATE_READY 
	 && servos[unit_number].read() != units[unit_number].servo_angle )
	{
		// write the new angle to servo
		servos[unit_number].write( units[unit_number].servo_angle );
		// set timer variable so that after it reaches zero, servo is detached
		// only after that.
		if( units[unit_number].servo_state == SERVO_STATE_READY )
			units[unit_number].servo_timer = SERVO_QUICK_MOVE_TIMER;	
	}
}

/*
 * Commands specified servo to start slow refill sequence.
 * This command succeeds only if that servo is in "ready"
 * state. Otherwise error message MSG_E_SERVO_ALREADY_ACTIVE
 * is sent over serial connection.
 */
void start_slow_servo_movement( int servo_number )
{
	if( servo_number < 0 || servo_number >= MAX_UNITS )
	{
		Serial.print( MSG_E_INVALID_SERVO_NUMBER );
		Serial.println( servo_number+1 );
		return;
	}
	
	if( bitRead( units[servo_number].status_bits, SERVO_DISABLE_BIT ) == 0 )
	{
		if( units[servo_number].servo_state == SERVO_STATE_READY )
		{
			// sequence starts by setting servo state to "moving down"
			units[servo_number].servo_state = SERVO_STATE_MOVING_DOWN;
			// attach servo if not yet attached
			if( !servos[servo_number].attached() )
				servos[servo_number].attach( units[servo_number].output_pin );
		}
		else // servo is already executing some movement sequence
		{
			Serial.print( MSG_E_SERVO_ALREADY_ACTIVE );
			Serial.println( servo_number+1 );
		}
	}
}

/*
 * Commands specified servo to park its arm in down position.
 * This command overrides other movement commands.
 */
void park_down_servo( int servo_number )
{
	if( servo_number < 0 || servo_number >= MAX_UNITS )
	{
		Serial.print( MSG_E_INVALID_SERVO_NUMBER );
		Serial.println( servo_number+1 );
		return;
	}
	if( bitRead( units[servo_number].status_bits, SERVO_DISABLE_BIT ) == 0 )
	{
		units[servo_number].servo_state = SERVO_STATE_PARK_DOWN;
		units[servo_number].servo_timer = 0;
		// attach servo if not yet attached
		if( !servos[servo_number].attached() )
			servos[servo_number].attach( units[servo_number].output_pin );		
	}
}

/*
 * Commands specified servo to bring its arm to "up" 
 * position if it is parked down. Up position depends on
 * whether servo is in normal or deception mode.
 * This command affects only servos that are in
 * state SERVO_STATE_PARK_DOWN. Servos in other states
 * are silently ignored
 */
void force_up_servo( int servo_number )
{
	if( servo_number < 0 || servo_number >= MAX_UNITS )
	{
		Serial.print( MSG_E_INVALID_SERVO_NUMBER );
		Serial.println( servo_number+1 );
		return;
	}

	if( units[servo_number].servo_state == SERVO_STATE_PARK_DOWN 
	 && bitRead( units[servo_number].status_bits, SERVO_DISABLE_BIT ) == 0 )
	{
		units[servo_number].servo_state = SERVO_STATE_MOVING_UP;
		units[servo_number].servo_timer = 0;
		// attach servo if not yet attached
		if( !servos[servo_number].attached() )
			servos[servo_number].attach( units[servo_number].output_pin );		
	}
}

/*
 * Goes trough each servo and updates its position
 * depending on servo's current state. Handles also
 * transitions from one state to another. This function
 * is mainly for slow servo movements, where servo angle
 * is incremented or decremented slowly per each device cycle
 *
 */
void servo_update()
{
	int angle;
	for( int i=0; i<MAX_UNITS; i++ )
	{
		// skip if this servo is disabled
		//if( bitRead( units[i].status_bits, SERVO_DISABLE_BIT ) == 1 )
		//	continue;
		
		switch( units[i].servo_state )
		{
			default:
			case SERVO_STATE_READY: 
				// if timer value is non-zero in "ready" state, most likely because the deception
				// mode was just enabled or disabled. Count down timer variable
				// until zero and detach servo only after that. During the timer
				// decrement, servo has time to drive its arm to either "up" or "deception up"
				// position.
				if( units[i].servo_timer > 0 )
				{
					if( --units[i].servo_timer == 0 )
						servos[i].detach();			
				}
			break;
			
			// slow downwards movement
			case SERVO_STATE_MOVING_DOWN:
				// we've reached the bottom. Proceed to next state (hold)
				// in this sequence
				if( units[i].servo_angle >= SERVO_ANGLE_DOWN ) 
				{
					units[i].servo_state = SERVO_STATE_DOWN_HOLD;
					units[i].servo_timer = SERVO_DOWN_HOLD_TIMER;
				}
				else
					if( bitRead( units[i].status_bits, SERVO_DISABLE_BIT ) == 0 )
						servos[i].write( ++units[i].servo_angle ); // update angle by one degree per cycle
			break;
			
			// hold servo arm in downward position for specified time
			case SERVO_STATE_DOWN_HOLD:
				if( units[i].servo_timer <= 0 ) // timer reached zero, move to next state (upwards movement)
					units[i].servo_state = SERVO_STATE_MOVING_UP;
				else
					units[i].servo_timer--; // decrement wait timer by one per each cycle
			break;
			
			// slow upwards movement
			case SERVO_STATE_MOVING_UP:
				// we've reached the normal (up/deception) position. Set state back to "ready"
				angle = bitRead( units[i].status_bits, DECEPTION_MODE_BIT ) == 1 ? SERVO_DECEPTION_UP : SERVO_ANGLE_UP;
				if( units[i].servo_angle <= angle )
				{
					units[i].servo_state = SERVO_STATE_READY;
					// detach servo to prevent jittering movement
					servos[i].detach();
				}
				else
					if( bitRead( units[i].status_bits, SERVO_DISABLE_BIT ) == 0 )
						servos[i].write( --units[i].servo_angle ); // update angle by one degree per cycle	
			break;
			
			// special state for "parking" servo arm in down position. This is
			// to prevent nectar cup's contents from drying during longer periods of
			// no use, eg. overnight shutdown. Nectar cup is held underwater in
			// nectar container when device is turned off, so there is no danger of
			// sugar crystals forming which might affect cup's volume or its surface
			// material properties.
			case SERVO_STATE_PARK_DOWN:
				if( units[i].servo_angle < SERVO_ANGLE_DOWN ) // decrement angle slowly until we're at the bottom
				{
					if( bitRead( units[i].status_bits, SERVO_DISABLE_BIT ) == 0 )
						servos[i].write( ++units[i].servo_angle );
				}
				else
				{
					// we've reached the "down" angle, detach servo to prevent jittering
					servos[i].detach();
				}
			break;
		}
	}
}

/*
 * Toggles specified status bit in units given as
 * command parameters.
 *
 */
void _cmd_status_toggle( uint8_t status, boolean enable )
{
	const char *msg;
	const char *error;
	// function pointer which points to status bit's toggle function
	void (*toggle_function_ptr)( int, boolean ); 
	String output;
	boolean test;
	switch( status )
	{
		case SENSOR_DISABLE_BIT:
			test = enable;
			msg = (enable ? MSG_ENABLED_SENSORS : MSG_DISABLED_SENSORS);
			error = MSG_E_INVALID_SENSOR_NUMBER;
			toggle_function_ptr = &toggle_sensor_status;
		break;
		
		case SERVO_DISABLE_BIT:
			test = enable;
			msg = (enable ? MSG_ENABLED_SERVOS : MSG_DISABLED_SERVOS);
			error = MSG_E_INVALID_SERVO_NUMBER;
			toggle_function_ptr = &toggle_servo_status;		
		break;
		
		case DECEPTION_MODE_BIT:
			test = !enable;
			msg = (enable ? MSG_DECEPTION_MODE_UNITS : MSG_NORMAL_MODE_UNITS);
			error = MSG_E_INVALID_SERVO_NUMBER;
			toggle_function_ptr = &toggle_deception_mode;				
		break;
		
		default:
			Serial.println( MSG_E_INVALID_STATUS_BIT );
		return;
	}
	output = msg;
	// if first parameter is "a" or "A", disable/enable all units
	if( command[1] != NULL && (command[1][0] == 'a' || command[1][0] == 'A') )
	{
		for( int i=0; i<MAX_UNITS; i++ )
		{
			(*toggle_function_ptr)( i, enable );
			if( bitRead( units[i].status_bits, status ) == (test ? 0 : 1) )
				output += String(i+1) + ";";			
		}
	}
	else if( command[1] == NULL ) // no parameters = list enabled or disabled units
	{
		for( int i=0; i<MAX_UNITS; i++ )
		{
			if( bitRead( units[i].status_bits, status ) == (test ? 0 : 1) )
				output += String(i+1) + ";";
		}
	}	
	else
	{
		for( int i=1; i<MAX_COMMAND_SIZE; i++ )
		{
			// go trough each parameter until first null is found
			if( command[i] != NULL )
			{
				uint8_t un = (uint8_t)atoi( command[i] );
				// NOTICE: unit numbering starts from 1 in commands
				// zero means failed unit number conversion
				if( un == 0 ) 
				{
					Serial.print( error );
					Serial.println( command[i] );
				}
				else // unit number-1 = actual unit index
				{
					(*toggle_function_ptr)(un-1, enable);	
					if( bitRead( units[un-1].status_bits, status ) == (test ? 0 : 1) )
						output += String(un) + ";";					
				}
			}
			else
				break;
		}
	}
	Serial.println(output);	
}

void _cmd_slow_refill()
{
	// if first parameter is "a" or "A", refill all (ready) units
	if( command[1] != NULL && (command[1][0] == 'a' || command[1][0] == 'A') )
	{
		for( int i=0; i<MAX_UNITS; i++ )
		{
			if( units[i].servo_state == SERVO_STATE_READY )
				start_slow_servo_movement(i);
		}
	}
	else // otherwise each parameter is servo number. Non-numerical parameters are ignored, with error message
	{
		for( int i=1; i<MAX_COMMAND_SIZE; i++ )
		{
			// go trough each parameter until first null is found
			if( command[i] != NULL )
			{
				uint8_t sn = (uint8_t)atoi( command[i] );
				// NOTICE: servo numbering starts from 1 in commands
				// zero means failed servo number conversion
				if( sn == 0 ) 
				{
					Serial.print( MSG_E_INVALID_SERVO_NUMBER );
					Serial.println( command[i] );
				}
				else // servo number-1 = actual servo index
					start_slow_servo_movement(sn-1);
			}
			else
				break;
		}
					
	}	
}

/*
 * Sends device info over serial communications
 */
void _cmd_status()
{
	uint32_t total = 0;
	uint8_t high = 0;
	uint8_t low = 0xFF;
	float avg = 0;
	for( int i=0; i<CYCLE_STAT_BUFFER_SIZE; i++ )
	{
		total += cycle_stats[i];
		if( cycle_stats[i] > high )
			high = cycle_stats[i];
		if( cycle_stats[i] < low )
			low = cycle_stats[i];
	}
	avg = ((float)total) / ((float)CYCLE_STAT_BUFFER_SIZE);
	Serial.print( "S:" );
	Serial.println( device_state );
	Serial.print( MSG_CYCLE_STATS );
	Serial.print( low );
	Serial.print( ";" );
	Serial.print( (int)(avg + 0.5) );
	Serial.print( ";" );
	Serial.print( high );	
	Serial.print( ";" );
	Serial.println( serial_delay_loop_time );	
	serial_delay_loop_time = 0;
}

/*
 * This function checks serial connection and reads any data
 * available into input buffer. Previous input buffer contents
 * are erased at every call of this function, whether there is 
 * any new data waiting or not. After returning from this function,
 * input buffer contains null-terminated string. If no data is read,
 * the first character of input buffer is '\0'.
 * Return value is number of bytes read (plus null character). 
 */
int read_serial()
{
	int i=0;
	uint8_t terminator = 0;
	
	for( i=0; i<INPUT_BUFFER_SIZE; i++ ) // clear the input buffer from previous data
		input_buffer[i] = ' ';

	i = 0;
	while( Serial.available() ) // read until buffer empty
	{
		char c = Serial.read(); // read character
		input_buffer[i++] = c;
		if( i >= INPUT_BUFFER_SIZE-1 ) // buffer max size reached
		{
			Serial.println( MSG_E_SERIAL_BUFFER_FULL );
			input_buffer[i] = '\0'; // overwrite last character with null (to terminate the string)
			break;
		}
		if( c == '\n' ) // terminator character found
			terminator = 1;
		
		// serial buffer is empty but terminator character was not found
		// Either the transmission is still in progress or terminator character
		// was not included in command
		if( Serial.available() == 0 && terminator == 0 )
		{
			int timeout = 15;
			// wait for maximum of 15 milliseconds to see if new serial data 
			// becomes available
			do
			{
				delay(1);
				serial_delay_loop_time++;
				if( Serial.available() )
					break; 
			}
			while( --timeout > 0 );
			// 15 milliseconds has passed and no new data, most
			// probably because sent data did not have any terminator
			if( timeout == 0 )
			{
				input_buffer[i] = '\0';
				Serial.println( MSG_E_NO_COMMAND_TERMINATOR );
				return i;
			}
		}
	}
	input_buffer[i] = '\0';
	return i;
}

/*
 * Parses input buffer contents into command and parameter words. 
 * Command is a null-terminated ASCII string received from serial 
 * connection. Command consists of one command word and 0-31 command 
 * parameters. Command word is preceeded by '@' character and is a 
 * two-digit number. Command word may have up to 31 additional parameters, 
 * which are separated by semicolon character ';'. Note: input
 * buffer may not be big enough for command + all 31 parameters.
 * 
 * Examples: 
 * @3;23;24;25;26
 * @14
 * @2;001;002;23;122
 *
 * This function reads string contained by input buffer and splits
 * its contents into separate strings. The results end up into *command[]
 * buffer global variable, where first item in the array contains the command word
 * and subsequent indexes contain command's parameters. Unused items in 
 * array contain NULL.
 *
 * Every call of this function erases the previous contents of command buffer.
 */
void parse_command()
{
	// erase previous command
	for( int i=0; i<MAX_COMMAND_SIZE; i++ )
	{
		free(command[i]);
		command[i] = NULL;
	}
	
	if( input_buffer[0] != '\0' ) // assume buffer empty if first character is null
	{
		if( input_buffer[0] == '@' ) // command starts with "@" character
		{
			int cmd_count = 0;
			char *token = strtok( &input_buffer[1], ";" ); // get first token (command word)
			if( token != NULL )
			{
				// get parameters
				command[cmd_count++] = strdup( token );
				token = strtok( NULL, ";" );
				while( token != NULL ) // read in parameters until input buffer is empty 
				{
					command[cmd_count++] = strdup( token );
					token = strtok( NULL, ";" );
					if( cmd_count >= MAX_COMMAND_SIZE ) // too many commands, discard rest
					{
						Serial.println( MSG_E_COMMAND_TOO_LONG );
						break;
					}
				}
				
			}
			else
				Serial.println( MSG_E_INVALID_COMMAND );
		}
		// ignore non-commands. There seems to be a bug in onboard Atmega16U2's firmware, which
		// doesn't clear input buffer when new serial connection is started. As a result, first
		// character(s) read from serial are random junk. This affects at least Arduino Due, 
		// but might be the cause for random garbage also on Arduino Mega 2560
		/*else if( !(input_buffer[0] == ' ' || input_buffer[0] == '\n' || input_buffer[0] == 0) )
		{
			Serial.print( MSG_E_NOT_COMMAND );
			Serial.print( ";" );
			Serial.println( (uint8_t)input_buffer[0] );
		}*/
	}
}

void reset_units( boolean preserve_status )
{
	for( int i=0; i<MAX_UNITS; i++ )
	{
		units[i].servo_state = (uint8_t)SERVO_STATE_READY;
		units[i].servo_timer = 0;
		units[i].sensor_hits = 0;
		units[i].sensor_sec_count = 0;
		units[i].sensor_cycle_count = 0;
		units[i].sensor_start_time = 0;
		if( preserve_status == false )
		{
			units[i].status_bits = 0;
			units[i].servo_angle = (uint8_t)SERVO_ANGLE_UP;
		}
		else
		{
			if( bitRead( units[i].status_bits, DECEPTION_MODE_BIT ) == 1 )
				units[i].servo_angle = SERVO_DECEPTION_UP;
			else
				units[i].servo_angle = SERVO_ANGLE_UP;
		}
	}

	units[0].sensor_pin = F1_SENSOR_PIN;
	units[1].sensor_pin = F2_SENSOR_PIN;
	units[2].sensor_pin = F3_SENSOR_PIN;
	units[3].sensor_pin = F4_SENSOR_PIN;
	units[4].sensor_pin = F5_SENSOR_PIN;
	units[5].sensor_pin = F6_SENSOR_PIN;
	units[6].sensor_pin = F7_SENSOR_PIN;
	units[7].sensor_pin = F8_SENSOR_PIN;
	units[8].sensor_pin = F9_SENSOR_PIN;
	units[9].sensor_pin = F10_SENSOR_PIN;
	units[10].sensor_pin = F11_SENSOR_PIN;
	units[11].sensor_pin = F12_SENSOR_PIN;
	units[12].sensor_pin = F13_SENSOR_PIN;
	units[13].sensor_pin = F14_SENSOR_PIN;
	units[14].sensor_pin = F15_SENSOR_PIN;
	units[15].sensor_pin = F16_SENSOR_PIN;
	units[16].sensor_pin = F17_SENSOR_PIN;
	units[17].sensor_pin = F18_SENSOR_PIN;
	units[18].sensor_pin = F19_SENSOR_PIN;
	units[19].sensor_pin = F20_SENSOR_PIN;
	units[20].sensor_pin = F21_SENSOR_PIN;
	units[21].sensor_pin = F22_SENSOR_PIN;
	units[22].sensor_pin = F23_SENSOR_PIN;
	units[23].sensor_pin = F24_SENSOR_PIN;
	units[24].sensor_pin = F25_SENSOR_PIN;
	units[25].sensor_pin = F26_SENSOR_PIN;
	units[26].sensor_pin = F27_SENSOR_PIN;
	units[27].sensor_pin = F28_SENSOR_PIN;
	units[28].sensor_pin = F29_SENSOR_PIN;
	units[29].sensor_pin = F30_SENSOR_PIN;

	units[30].sensor_pin = F31_SENSOR_PIN;
	units[31].sensor_pin = F32_SENSOR_PIN;

	units[0].output_pin = F1_OUTPUT_PIN;
	units[1].output_pin = F2_OUTPUT_PIN;
	units[2].output_pin = F3_OUTPUT_PIN;
	units[3].output_pin = F4_OUTPUT_PIN;
	units[4].output_pin = F5_OUTPUT_PIN;
	units[5].output_pin = F6_OUTPUT_PIN;
	units[6].output_pin = F7_OUTPUT_PIN;
	units[7].output_pin = F8_OUTPUT_PIN;
	units[8].output_pin = F9_OUTPUT_PIN;
	units[9].output_pin = F10_OUTPUT_PIN;
	units[10].output_pin = F11_OUTPUT_PIN;
	units[11].output_pin = F12_OUTPUT_PIN;
	units[12].output_pin = F13_OUTPUT_PIN;
	units[13].output_pin = F14_OUTPUT_PIN;
	units[14].output_pin = F15_OUTPUT_PIN;
	units[15].output_pin = F16_OUTPUT_PIN;
	units[16].output_pin = F17_OUTPUT_PIN;
	units[17].output_pin = F18_OUTPUT_PIN;
	units[18].output_pin = F19_OUTPUT_PIN;
	units[19].output_pin = F20_OUTPUT_PIN;
	units[20].output_pin = F21_OUTPUT_PIN;
	units[21].output_pin = F22_OUTPUT_PIN;
	units[22].output_pin = F23_OUTPUT_PIN;
	units[23].output_pin = F24_OUTPUT_PIN;
	units[24].output_pin = F25_OUTPUT_PIN;
	units[25].output_pin = F26_OUTPUT_PIN;
	units[26].output_pin = F27_OUTPUT_PIN;
	units[27].output_pin = F28_OUTPUT_PIN;
	units[28].output_pin = F29_OUTPUT_PIN;
	units[29].output_pin = F30_OUTPUT_PIN;

	units[30].output_pin = F31_OUTPUT_PIN;
	units[31].output_pin = F32_OUTPUT_PIN;
}
