# Supplementary material for: A low‐cost, computer‐controlled robotic flower system for behavioral experiments
Source: Ecol Evol. 2016 Mar 16;6(8):2594–600. doi: 10.1002/ece3.2062 (PMC4798157; doi:10.1002/ece3.2062)
Supplement: Supplementary file 9 — Appendix S1. ZIP package file containing control software, its source code, firmware's sources and user instructions. [file ECE3-6-2594-s009.zip › RoboticFlowerSystem/DeviceController/src/DeviceController/portconfig.h]

/*
 *  Firmware for Robotic Flower System control unit
 *  Copyright (C) 2015  Erno Kuusela & Juho Lämsä
 *
 *  This program is free software: you can redistribute it and/or modify
 *  it under the terms of the GNU General Public License as published by
 *  the Free Software Foundation, either version 3 of the License, or
 *  (at your option) any later version.
 *
 *  This program is distributed in the hope that it will be useful,
 *  but WITHOUT ANY WARRANTY; without even the implied warranty of
 *  MERCHANTABILITY or FITNESS FOR A PARTICULAR PURPOSE.  See the
 *  GNU General Public License for more details.
 *
 *  You should have received a copy of the GNU General Public License
 *  along with this program.  If not, see <http://www.gnu.org/licenses/>.
 */ 

/*
 * portconfig.h
 *
 * This file contains mappings for each
 * flower's input and output pins
 *
 * Created: 8.10.2013 9:21:45
 *  Author: Erno Kuusela
 */ 


#ifndef PORTCONFIG_H_
#define PORTCONFIG_H_

#define MAX_UNITS	32

/* First eight flowers are mapped 
 * to even numbered digital I/O pins on 
 * Arduino Mega 2560. These pins are located
 * on the right edge of the board, the left
 * row of the double header bank.
 *
 * The 16 first flowers are located on the
 * the connector card #1 (which has the power
 * cable and fuse). These first flowers are
 * connected to the right hand connector bank
 * on the card.
 * 
 * Both banks on card #1 are connected to the
 * Arduino using 16-wire flat cable.
 */
#define F1_SENSOR_PIN	22
#define F1_OUTPUT_PIN	24
#define F2_SENSOR_PIN	26
#define F2_OUTPUT_PIN	28
#define F3_SENSOR_PIN	30
#define F3_OUTPUT_PIN	32
#define F4_SENSOR_PIN	34
#define F4_OUTPUT_PIN	36
#define F5_SENSOR_PIN	38
#define F5_OUTPUT_PIN	40
#define F6_SENSOR_PIN	42
#define F6_OUTPUT_PIN	44
#define F7_SENSOR_PIN	46
#define F7_OUTPUT_PIN	48
#define F8_SENSOR_PIN	50
#define F8_OUTPUT_PIN	52

/* Next eight are mapped 
 * to odd numbered digital I/O pins on 
 * Arduino Mega 2560. These pins are located
 * on the right edge of the board, the rightmost
 * row of the double header bank.
 *
 * Notice the pin numbering is reversed! Lowest
 * flower number has highest pin numbers.
 *
 * Corresponding flowers are connected to the 
 * left hand connector bank on the card.
 */
#define F9_SENSOR_PIN	53
#define F9_OUTPUT_PIN	51
#define F10_SENSOR_PIN	49
#define F10_OUTPUT_PIN	47
#define F11_SENSOR_PIN	45
#define F11_OUTPUT_PIN	43
#define F12_SENSOR_PIN	41
#define F12_OUTPUT_PIN	39
#define F13_SENSOR_PIN	37
#define F13_OUTPUT_PIN	35
#define F14_SENSOR_PIN	33
#define F14_OUTPUT_PIN	31
#define F15_SENSOR_PIN	29
#define F15_OUTPUT_PIN	27
#define F16_SENSOR_PIN	25
#define F16_OUTPUT_PIN	23

/*
 * Next 16 flowers are on the connector card #2.
 * Flowers 17-24 on the right hand bank, flowers 
 * 25-32 on the left side.
 *
 * Flowers 17-20 are connected to digital I/O
 * pins 21-14 (notice reverse order) on the Arduino board.
 * These pins are located on top of the board on
 * Arduino Mega 2560, near right edge of the card.
 *
 * Flowers 21-24 are connected to analog pins A7-A0,
 * reverse order. These can be found on the lower edge 
 * of the card.
 *
 * Flowers 17-24 are connected using two 8-wire flat
 * cable.
 */
#define F17_SENSOR_PIN	21
#define F17_OUTPUT_PIN	20
#define F18_SENSOR_PIN	19
#define F18_OUTPUT_PIN	18
#define F19_SENSOR_PIN	17
#define F19_OUTPUT_PIN	16
#define F20_SENSOR_PIN	15
#define F20_OUTPUT_PIN	14

#define F21_SENSOR_PIN	A7
#define F21_OUTPUT_PIN	A6
#define F22_SENSOR_PIN	A5
#define F22_OUTPUT_PIN	A4
#define F23_SENSOR_PIN	A3
#define F23_OUTPUT_PIN	A2
#define F24_SENSOR_PIN	A1
#define F24_OUTPUT_PIN	A0

/*
 * Flowers 25-32. 
 * 
 * First three (25, 26 and 27) connect to 
 * digital pins 13-8 (note reverse order) on 
 * Arduino using 6-wire flat cable.
 * 
 */
#define F25_SENSOR_PIN	13
#define F25_OUTPUT_PIN	12
#define F26_SENSOR_PIN	11
#define F26_OUTPUT_PIN	10
#define F27_SENSOR_PIN	9
#define F27_OUTPUT_PIN	8

/* 
 * Flowers 28-30 are connected to digital I/O
 * pins 7-2 with 6-wire flat cable. Reverse
 * numbering. 
 */
#define F28_SENSOR_PIN	7
#define F28_OUTPUT_PIN	6
#define F29_SENSOR_PIN	5
#define F29_OUTPUT_PIN	4
#define F30_SENSOR_PIN	3
#define F30_OUTPUT_PIN	2

/*
 * Last two flowers (31 and 32) use analog pins
 * A8-A11. 4-wire cable with split ends at microcontroller
 * side. NOTICE THE PIN ORDERING!
 * Arduino servo library can use only pins
 * A8 and A9 on analog inputs A8-A15, the rest 
 * (A10-A15) are unavailable and can be only
 * used as sensor inputs.
 *
 * NOTE: untested yet
 */
#define F31_SENSOR_PIN	A10
#define F31_OUTPUT_PIN	A8
#define F32_SENSOR_PIN	A11
#define F32_OUTPUT_PIN	A9

#endif /* PORTCONFIG_H_ */
