# Supplementary material for: A low‐cost, computer‐controlled robotic flower system for behavioral experiments
Source: Ecol Evol. 2016 Mar 16;6(8):2594–600. doi: 10.1002/ece3.2062 (PMC4798157; doi:10.1002/ece3.2062)
Supplement: Supplementary file 9 — Appendix S1. ZIP package file containing control software, its source code, firmware's sources and user instructions. [file ECE3-6-2594-s009.zip › RoboticFlowerSystem/README.TXT]

Directory "ControlApp" contains the control software used to operate the system.
 - Source code is inside "ControlApp-src.zip".
 - Operating instructions are in "manual.pdf".

Directory "DeviceController" contains the firmware source code for the control unit.
 - Instructions how to upload the firmware are in "README.txt"
